# Supplementary material for: Influence of Density-Based Topology Optimization Parameters on the Design of Periodic Cellular Materials
Source: Materials (Basel). 2019 Nov 13;12(22):3736. doi: 10.3390/ma12223736 (PMC6888502; doi:10.3390/ma12223736)
Supplement: Supplementary file 1 [file materials-12-03736-s001.zip]

Archive with 21 entries (20 files):
- materials-621912-supplementary/
- materials-621912-supplementary/elsarticle-num-names.bst
- materials-621912-supplementary/elsarticle-num.bst
- materials-621912-supplementary/model1-num-names.bst
- materials-621912-supplementary/model1a-num-names.bst
- materials-621912-supplementary/model2-names.bst
- materials-621912-supplementary/model3-num-names.bst
- materials-621912-supplementary/model4-names.bst
- materials-621912-supplementary/model5-names.bst
- materials-621912-supplementary/model6-num-names.bst
- materials-621912-supplementary/mybibfile02_ror.bib
- materials-621912-supplementary/numcompress.sty
- materials-621912-supplementary/Supplementary_Information.aux
- materials-621912-supplementary/Supplementary_Information.bbl
- materials-621912-supplementary/Supplementary_Information.blg
- materials-621912-supplementary/Supplementary_Information.log
- materials-621912-supplementary/Supplementary_Information.out
- materials-621912-supplementary/Supplementary_Information.pdf
- materials-621912-supplementary/Supplementary_Information.spl
- materials-621912-supplementary/Supplementary_Information.synctex.gz
- materials-621912-supplementary/Supplementary_Information.tex
