# Supplementary material for: Influence of Density-Based Topology Optimization Parameters on the Design of Periodic Cellular Materials
Source: Materials (Basel). 2019 Nov 13;12(22):3736. doi: 10.3390/ma12223736 (PMC6888502; doi:10.3390/ma12223736)
Supplement: Supplementary file 1 [file materials-12-03736-s001.zip › materials-621912-supplementary/mybibfile02_ror.bib]

@article{Rodgers1988,
author = {Rodgers, Joseph L E E and Nicewander, W Alan},
journal = {The American Statistician},
number = {I},
pages = {59--66},
title = {{Thirteen Ways to Look at the Correlation Coefficient}},
volume = {42},
year = {1988}
}
@article{Duysinx2005,
author = {Duysinx, M Bruyneel P},
journal = {Structural and Multidisciplinary Optimization},
number = {4},
pages = {245--256},
title = {{Note on topology optimization of continuum structures including self-weight}},
volume = {29},
year = {2005}
}
@article{Bruyneel2002,
author = {Bruyneel, M and Duysinx, P and Fleury, C},
journal = {Structural and Multidisciplinary Optimization},
keywords = {method of mo-,structural approximations},
number = {4},
pages = {263--276},
title = {{A family of MMA approximations for structural optimization}},
volume = {24},
year = {2002}
}
@incollection{Rozvany1993,
address = {Dordrecht},
author = {Rozvany, G I N and Zhou, M},
booktitle = {Optimization of Large Structural Systems},
editor = {Rozvany, G I N},
isbn = {978-94-010-9577-8},
pages = {1--26},
publisher = {Springer Netherlands},
title = {{Continuum-Based Optimality Criteria (COC) Methods: An Introduction BT - Optimization of Large Structural Systems}},
year = {1993}
}
@article{Errico1997,
author = {Errico, Ronald M},
journal = {Bulletin of the American Meteorological Society},
number = {11},
pages = {2577--2592},
publisher = {American Meteorological Society},
title = {{What Is an Adjoint Model?}},
volume = {78},
year = {1997}
}
@article{Sigmund1998,
author = {Sigmund, O. and Petersson, J.},
journal = {Structural Optimization},
number = {1},
pages = {68--75},
title = {{Numerical instabilities in topology optimization: A survey on procedures dealing with checkerboards, mesh-dependencies and local minima}},
volume = {16},
year = {1998}
}
@article{Li2015,
author = {Li, Lei and Khandelwal, Kapil},
journal = {Engineering Structures},
keywords = {Compliant mechanism,Continuation methods,Dual sequential approximation,Minimum compliance,Topology optimization},
pages = {144--161},
title = {{Volume preserving projection filters and continuation methods in topology optimization}},
volume = {85},
year = {2015}
}
@article{ZHashin1963,
author = {Hashin, Z. and Shtrikman, S.},
journal = {Journal of the Mechanics and Physics of Solids},
number = {2},
pages = {127--140},
title = {{A variational approach to the theory of the elastic behaviour of multiphase materials}},
volume = {11},
year = {1963}
}
@inproceedings{TIngrassia2017,
author = {Ingrassia, Tommaso and Antonio, Mancuso and Giorgio, Paladino},
booktitle = {Advances on Mechanics, Design Engineering and Manufacturing : Proceedings of the International Joint Conference on Mechanics, Design Engineering {\&} Advanced Manufacturing (JCM 2016), 14-16 September, 2016, Catania, Italy},
issn = {19552505},
pages = {15--24},
title = {{Influence of the evolutionary optimization parameters on the optimal topology}},
year = {2017}
}
@inproceedings{Chiu2016,
author = {Chiu, Louis N.S. and Stojanov, Daniel and Rolfe, Bernard and Yan, Wen Yi},
booktitle = {Key Engineering Materials},
issn = {1662-9795},
pages = {529--534},
title = {{Effect of Optimisation Parameters in Topology Optimisation}},
volume = {725},
year = {2016}
}
@article{Karl1896,
author = {Karl, Pearson},
journal = {Philosophical Transactions of the Royal Society of London. Series A, Containing Papers of a Mathematical or Physical Character},
pages = {253 LP -- 318},
title = {{VII. Mathematical contributions to the theory of evolution.—III. Regression, heredity, and panmixia}},
volume = {187},
year = {1896}
}
@book{BendsoeM.P.Sigmund2004,
author = {{Bends{\o}e, M. P., Sigmund}, O.},
title = {{Topology Optimization : Theory, Methods and Applications}},
year = {2004}
}
@article{Guest2004,
author = {Guest, J. K. and Pr{\'{e}}vost, J. H. and Belytschko, T.},
issn = {00295981},
journal = {International Journal for Numerical Methods in Engineering},
number = {2},
pages = {238--254},
title = {{Achieving minimum length scale in topology optimization using nodal design variables and projection functions}},
volume = {61},
year = {2004}
}
@article{Zuo2007,
author = {Zuo, Kong Tian and Chen, Li Ping and Zhang, Yun Qing and Yang, Jingzhou},
issn = {02683768},
journal = {International Journal of Advanced Manufacturing Technology},
number = {7-8},
pages = {787--796},
title = {{Study of key algorithms in topology optimization}},
volume = {32},
year = {2007}
}
@article{Lazarov2010,
author = {Lazarov, B. S. and Sigmund, O.},
journal = {International journal for numerical methods in engineering.},
number = {086},
pages = {765--781},
title = {{Filters in topology optimization based on Helmholtz-type differential equations}},
volume = {1},
year = {2011}
}
@article{Rojas-Labanda2015,
author = {Rojas-Labanda, Susana and Stolpe, Mathias},
issn = {16151488},
journal = {Structural and Multidisciplinary Optimization},
number = {3},
pages = {527--547},
title = {{Benchmarking optimization solvers for structural topology optimization}},
volume = {52},
year = {2015}
}
@article{Bourdin2001,
author = {Bourdin, Blaise},
issn = {00295981},
journal = {International Journal for Numerical Methods in Engineering},
number = {9},
pages = {2143--2158},
title = {{Filters in topology optimization}},
volume = {50},
year = {2001}
}
@article{Clausen2015,
author = {Clausen, Anders and Wang, Fengwen and Jensen, Jakob S. and Sigmund, Ole and Lewis, Jennifer A.},
issn = {15214095},
journal = {Advanced Materials},
number = {37},
pages = {5523--5527},
title = {{Topology Optimized Architectures with Programmable Poisson's Ratio over Large Deformations}},
volume = {27},
year = {2015}
}
@article{Qiu2009,
author = {Qiu, Kepeng and Zhang, Weihong and Domaszewski, Matthieu and Chamoret, Dominique},
issn = {0305215X},
journal = {Engineering Optimization},
number = {3},
pages = {225--239},
title = {{Topology optimization of periodic cellular solids based on a superelement method}},
volume = {41},
year = {2009}
}
@article{Valdez2017,
author = {Valdez, S. Ivvan and Botello, Salvador and Ochoa, Miguel A. and Marroqu{\'{i}}n, Jos{\'{e}} L. and Cardoso, Victor},
issn = {18861784},
journal = {Archives of Computational Methods in Engineering},
number = {4},
pages = {803--839},
title = {{Topology Optimization Benchmarks in 2D: Results for Minimum Compliance and Minimum Volume in Planar Stress Problems}},
volume = {24},
year = {2017}
}
@article{Osanov2016,
author = {Osanov, Mikhail and Guest, James K.},
issn = {1531-7331},
journal = {Annual Review of Materials Research},
number = {1},
pages = {211--233},
title = {{Topology Optimization for Architected Materials Design}},
volume = {46},
year = {2016}
}
@article{Zhang2007,
author = {Zhang, Weihong and Wang, Fengwen and Dai, Gaoming and Sun, Shiping},
issn = {10009361},
journal = {Chinese Journal of Aeronautics},
number = {4},
pages = {320 -- 326},
title = {{Topology optimal design of material microstructures using strain energy-based method}},
volume = {20},
year = {2007}
}
@article{Svanberg1987,
author = {Svanberg, Krister},
journal = {International journal for numerical methods in engineering},
number = {2},
pages = {359--373},
title = {{The method of moving asymptotes-a new method for structural optimization}},
volume = {24},
year = {1987}
}
@article{Barbier2014,
author = {Barbier, C. and Michaud, P. M. and Baillis, D. and Randrianalisoa, J. and Combescure, A.},
issn = {09977538},
journal = {European Journal of Mechanics, A/Solids},
pages = {110--122},
title = {{New laws for the tension/compression properties of Voronoi closed-cell polymer foams in relation to their microstructure}},
volume = {45},
year = {2014}
}
@article{Neves,
author = {Neves, M M and Rodrigues, H and Guedes, J M},
journal = {Computers and Structures},
number = {76},
pages = {421--429},
title = {{Optimal design of periodic linear elastic microstructures}},
volume = {1},
year = {2000}
}
@article{Kharevych2009,
author = {Kharevych, Lily and Mullen, Patrick and Owhadi, Houman and Desbrun, Mathieu},
issn = {07300301},
journal = {ACM Transactions on Graphics},
number = {3},
pages = {1},
title = {{Numerical coarsening of inhomogeneous elastic materials}},
volume = {28},
year = {2009}
}
@article{Schumacher2015,
author = {Schumacher, Christian and Bickel, Bernd and Rys, Jan and Marschner, Steve and Daraio, Chiara and Gross, Markus},
issn = {07300301},
journal = {ACM Transactions on Graphics},
number = {4},
pages = {1--13},
title = {{Microstructures to control elasticity in 3D printing}},
volume = {34},
year = {2015}
}
@inproceedings{Dharmasena2008,
author = {Dharmasena, Kumar P. and Wadley, H. N G and Xue, Zhenyu and Hutchinson, John W.},
booktitle = {International Journal of Impact Engineering},
issn = {0734743X},
title = {{Mechanical response of metallic honeycomb sandwich panel structures to high-intensity dynamic loading}},
year = {2008}
}
@article{Sigmund1994,
author = {Sigmund, Ole},
issn = {00207683},
journal = {International Journal of Solids and Structures},
number = {17},
pages = {2313 -- 2329},
title = {{Materials with prescribed constitutive parameters: An inverse homogenization problem}},
volume = {31},
year = {1994}
}
@article{Andreassen2011,
author = {Andreassen, Erik and Clausen, Anders and Schevenels, Mattias and Lazarov, Boyan S. and Sigmund, Ole},
journal = {Structural and Multidisciplinary Optimization},
number = {1},
pages = {1--16},
title = {{Efficient topology optimization in MATLAB using 88 lines of code}},
volume = {43},
year = {2011}
}
@inproceedings{Chen2016,
author = {Chen, Wenjiong and Tong, Liyong and Liu, Shutian},
booktitle = {Proceedings of the Institution of Mechanical Engineers, Part L: Journal of Materials: Design and Applications},
issn = {1464-4207},
pages = {852--869},
title = {{Design of periodic unit cell in cellular materials with extreme properties using topology optimization}},
year = {2016}
}
@article{Xhuang2011,
author = {Huang, X. and Radman, A. and Xie, Y. M.},
issn = {09270256},
journal = {Computational Materials Science},
number = {6},
pages = {1861--1870},
title = {{Topological design of microstructures of cellular materials for maximum bulk or shear modulus}},
volume = {50},
year = {2011}
}
@article{Xia2015,
author = {Xia, Liang and Breitkopf, Piotr},
issn = {16151488},
journal = {Structural and Multidisciplinary Optimization},
number = {6},
pages = {1229--1241},
title = {{Design of materials using topology optimization and energy-based homogenization approach in Matlab}},
volume = {52},
year = {2015}
}
@article{Andreassen2014,
author = {Andreassen, Erik and Lazarov, Boyan S. and Sigmund, Ole},
issn = {01676636},
journal = {Mechanics of Materials},
number = {1},
pages = {1--10},
title = {{Design of manufacturable 3D extremal elastic microstructure}},
volume = {69},
year = {2014}
}
@article{Bickel2010,
author = {Bickel, Bernd and B{\"{a}}cher, Moritz and Otaduy, Miguel A. and Lee, Hyunho Richard and Pfister, Hanspeter and Gross, Markus and Matusik, Wojciech},
issn = {07300301},
journal = {ACM Transactions on Graphics},
number = {4},
pages = {1--10},
title = {{Design and fabrication of materials with desired deformation behavior}},
volume = {29},
year = {2010}
}
@article{Li2014,
author = {Li, Zhiqiang and Zhang, Jianjun and Fan, Jianhui and Wang, Zhihua and Zhao, Longmao},
issn = {01676636},
journal = {Mechanics of Materials},
keywords = {Cellular materials,Crushing stress,Loading rate,Voronoi model},
pages = {85--94},
title = {{On crushing response of the three-dimensional closed-cell foam based on Voronoi model}},
volume = {68},
year = {2014}
}
@article{Tsavdaridis2015,
author = {Tsavdaridis, Konstantinos Daniel and Kingman, James J. and Toropov, Vassilli V.},
issn = {00457949},
journal = {Computers and Structures},
pages = {108--123},
title = {{Application of structural topology optimisation to perforated steel beams}},
volume = {158},
year = {2015}
}
@article{Hassani1998,
author = {Hassani, B. and Hinton, E.},
issn = {00457949},
journal = {Computers and Structures},
number = {6},
pages = {719--738},
title = {{A review of homogenization and topology opimization II - Analytical and numerical solution of homogenization equations}},
volume = {69},
year = {1998}
}
@article{Svanberg2002,
author = {Svanberg, Krister},
issn = {1052-6234},
journal = {SIAM Journal on Optimization},
number = {2},
pages = {555--573},
title = {{A Class of Globally Convergent Optimization Methods Based on Conservative Convex Separable Approximations}},
volume = {12},
year = {2002}
}
@article{Wang2005,
author = {Wang, Xiaoming and Mei, Yulin and Wang, Michael Y U},
number = {4},
pages = {213--239},
title = {{Level-set method for design of multi-phase elastic and thermoelastic materials}},
volume = {1},
year = {2005}
}
@article{Rojas-Labanda2015,
author = {Rojas-Labanda, Susana and Stolpe, Mathias},
issn = {16151488},
journal = {Structural and Multidisciplinary Optimization},
keywords = {Benchmarking,Nonlinear optimization,Optimization methods,Topology optimization},
number = {3},
pages = {527--547},
title = {{Benchmarking optimization solvers for structural topology optimization}},
volume = {52},
year = {2015}
}
@book{montgomery2012design,
author = {Montgomery, D C},
isbn = {9781118214718},
publisher = {John Wiley {\&} Sons, Incorporated},
title = {{Design and Analysis of Experiments, 8th Edition}},
year = {2012}
}
@online{ismonotonic,
author = {Richie Cotton},
year = 2010,
title = {Matlab implementation of "ismonotonic" function},
url ={https://www.mathworks.com/matlabcentral/fileexchange/11637-ismonotonic},
note = {Accessed: 2018-05-10}
}
