# Supplementary material for: Influence of Density-Based Topology Optimization Parameters on the Design of Periodic Cellular Materials
Source: Materials (Basel). 2019 Nov 13;12(22):3736. doi: 10.3390/ma12223736 (PMC6888502; doi:10.3390/ma12223736)
Supplement: Supplementary file 1 [file materials-12-03736-s001.zip › materials-621912-supplementary/Supplementary_Information.aux]

\relax 
\providecommand\hyper@newdestlabel[2]{}
\providecommand\HyperFirstAtBeginDocument{\AtBeginDocument}
\HyperFirstAtBeginDocument{\ifx\hyper@anchor\@undefined
\global\let\oldcontentsline\contentsline
\gdef\contentsline#1#2#3#4{\oldcontentsline{#1}{#2}{#3}}
\global\let\oldnewlabel\newlabel
\gdef\newlabel#1#2{\newlabelxx{#1}#2}
\gdef\newlabelxx#1#2#3#4#5#6{\oldnewlabel{#1}{{#2}{#3}}}
\AtEndDocument{\ifx\hyper@anchor\@undefined
\let\contentsline\oldcontentsline
\let\newlabel\oldnewlabel
\fi}
\fi}
\global\let\hyper@last\relax 
\gdef\HyperFirstAtBeginDocument#1{#1}
\providecommand\HyField@AuxAddToFields[1]{}
\providecommand\HyField@AuxAddToCoFields[2]{}
\bibstyle{model3-num-names}
\emailauthor{haalvarez@uninorte.edu.co}{Hugo A. Alvarez \corref {mycorrespondingauthor}}
\citation{Xia2015}
\citation{Andreassen2011}
\citation{Svanberg1987,Svanberg2002}
\select@language{english}
\@writefile{toc}{\select@language{english}}
\@writefile{lof}{\select@language{english}}
\@writefile{lot}{\select@language{english}}
\Newlabel{mycorrespondingauthor}{1}
\Newlabel{mymainaddress}{a}
\Newlabel{olavoaddress}{b}
\@writefile{toc}{\contentsline {section}{\numberline {1}General considerations}{1}{section.1}}
\@writefile{toc}{\contentsline {section}{\numberline {2}Initial guesses}{1}{section.2}}
\newlabel{igsec}{{2}{1}{Initial guesses}{section.2}{}}
\@writefile{toc}{\contentsline {subsection}{\numberline {2.1}Center hole}{1}{subsection.2.1}}
\citation{Xia2015}
\@writefile{toc}{\contentsline {subsection}{\numberline {2.2}Fully random}{2}{subsection.2.2}}
\newlabel{secfr}{{2.2}{2}{Fully random}{subsection.2.2}{}}
\@writefile{toc}{\contentsline {subsection}{\numberline {2.3}Uniform grid}{2}{subsection.2.3}}
\@writefile{toc}{\contentsline {section}{\numberline {3}Solution of the finite element problem}{2}{section.3}}
\@writefile{toc}{\contentsline {section}{\numberline {4}Objective function}{4}{section.4}}
\citation{ismonotonic}
\@writefile{toc}{\contentsline {section}{\numberline {5}Monotonicity test}{5}{section.5}}
\citation{Andreassen2011}
\@writefile{toc}{\contentsline {section}{\numberline {6}Filters implementation}{7}{section.6}}
\@writefile{toc}{\contentsline {section}{\numberline {7}Frequency analysis}{8}{section.7}}
\@writefile{toc}{\contentsline {section}{\numberline {8}Interaction among parameters}{10}{section.8}}
\citation{Xia2015,Andreassen2011}
\citation{Svanberg1987,Svanberg2002}
\@writefile{toc}{\contentsline {section}{\numberline {9}Optimization solvers}{12}{section.9}}
\@writefile{toc}{\contentsline {subsection}{\numberline {9.1}Prepare filter}{13}{subsection.9.1}}
\bibdata{mybibfile02_ror}
\bibcite{Xia2015}{{1}{2015}{{Xia and Breitkopf}}{{}}}
\bibcite{Andreassen2011}{{2}{2011}{{Andreassen et~al.}}{{Andreassen, Clausen, Schevenels, Lazarov and Sigmund}}}
\bibcite{Svanberg1987}{{3}{1987}{{Svanberg}}{{}}}
\bibcite{Svanberg2002}{{4}{2002}{{Svanberg}}{{}}}
\bibcite{ismonotonic}{{5}{2010}{{Cotton}}{{}}}
