# Supplementary material for: Influence of Density-Based Topology Optimization Parameters on the Design of Periodic Cellular Materials
Source: Materials (Basel). 2019 Nov 13;12(22):3736. doi: 10.3390/ma12223736 (PMC6888502; doi:10.3390/ma12223736)
Supplement: Supplementary file 1 [file materials-12-03736-s001.zip › materials-621912-supplementary/Supplementary_Information.bbl]

\begin{thebibliography}{5}
\providecommand{\natexlab}[1]{#1}
\providecommand{\url}[1]{\texttt{#1}}
\providecommand{\href}[2]{#2}
\providecommand{\path}[1]{#1}
\providecommand{\eprint}[1]{\href{http://arxiv.org/abs/#1}{\path{#1}}}
\providecommand{\DOIprefix}{doi:}
\providecommand{\ArXivprefix}{arXiv:}
\providecommand{\URLprefix}{URL: }
\providecommand{\Pubmedprefix}{pmid:}
\providecommand{\doi}[1]{\href{http://dx.doi.org/#1}{\path{#1}}}
\providecommand{\Pubmed}[1]{\href{pmid:#1}{\path{#1}}}
\providecommand{\BIBand}{and}
\providecommand{\bibinfo}[2]{#2}
\ifx\xfnm\undefined \def\xfnm[#1]{\unskip,\space#1}\fi
%Type = Article
\bibitem[{Xia and Breitkopf(2015)}]{Xia2015}
\bibinfo{author}{Xia\xfnm[ L.]}, \bibinfo{author}{Breitkopf\xfnm[ P.]}.
\newblock \bibinfo{title}{{Design of materials using topology optimization and
  energy-based homogenization approach in Matlab}}.
\newblock \bibinfo{journal}{Structural and Multidisciplinary Optimization}
  \bibinfo{year}{2015};\bibinfo{volume}{52}(\bibinfo{number}{6}):\bibinfo{pages}{1229--1241}.
%Type = Article
\bibitem[{Andreassen et~al.(2011)Andreassen, Clausen, Schevenels, Lazarov and
  Sigmund}]{Andreassen2011}
\bibinfo{author}{Andreassen\xfnm[ E.]}, \bibinfo{author}{Clausen\xfnm[ A.]},
  \bibinfo{author}{Schevenels\xfnm[ M.]}, \bibinfo{author}{Lazarov\xfnm[
  B.S.]}, \bibinfo{author}{Sigmund\xfnm[ O.]}.
\newblock \bibinfo{title}{{Efficient topology optimization in MATLAB using 88
  lines of code}}.
\newblock \bibinfo{journal}{Structural and Multidisciplinary Optimization}
  \bibinfo{year}{2011};\bibinfo{volume}{43}(\bibinfo{number}{1}):\bibinfo{pages}{1--16}.
%Type = Article
\bibitem[{Svanberg(1987)}]{Svanberg1987}
\bibinfo{author}{Svanberg\xfnm[ K.]}.
\newblock \bibinfo{title}{{The method of moving asymptotes-a new method for
  structural optimization}}.
\newblock \bibinfo{journal}{International journal for numerical methods in
  engineering}
  \bibinfo{year}{1987};\bibinfo{volume}{24}(\bibinfo{number}{2}):\bibinfo{pages}{359--373}.
%Type = Article
\bibitem[{Svanberg(2002)}]{Svanberg2002}
\bibinfo{author}{Svanberg\xfnm[ K.]}.
\newblock \bibinfo{title}{{A Class of Globally Convergent Optimization Methods
  Based on Conservative Convex Separable Approximations}}.
\newblock \bibinfo{journal}{SIAM Journal on Optimization}
  \bibinfo{year}{2002};\bibinfo{volume}{12}(\bibinfo{number}{2}):\bibinfo{pages}{555--573}.
%Type = Misc
\bibitem[{Cotton(2010)}]{ismonotonic}
\bibinfo{author}{Cotton\xfnm[ R.]}.
\newblock \bibinfo{title}{Matlab implementation of "ismonotonic" function}.
\newblock \bibinfo{year}{2010}.
\newblock \URLprefix
  \url{https://www.mathworks.com/matlabcentral/fileexchange/11637-ismonotonic};
  \bibinfo{note}{accessed: 2018-05-10}.

\end{thebibliography}
