# Supplementary material for: Influence of Density-Based Topology Optimization Parameters on the Design of Periodic Cellular Materials
Source: Materials (Basel). 2019 Nov 13;12(22):3736. doi: 10.3390/ma12223736 (PMC6888502; doi:10.3390/ma12223736)
Supplement: Supplementary file 1 [file materials-12-03736-s001.zip › materials-621912-supplementary/Supplementary_Information.blg]

This is BibTeX, Version 0.99dThe top-level auxiliary file: Supplementary_Information.aux
The style file: model3-num-names.bst
Database file #1: mybibfile02_ror.bib
Warning--entry type for "ismonotonic" isn't style-file defined
--line 392 of file mybibfile02_ror.bib
(There was 1 warning)
