# Supplementary material for: Influence of Density-Based Topology Optimization Parameters on the Design of Periodic Cellular Materials
Source: Materials (Basel). 2019 Nov 13;12(22):3736. doi: 10.3390/ma12223736 (PMC6888502; doi:10.3390/ma12223736)
Supplement: Supplementary file 1 [file materials-12-03736-s001.zip › materials-621912-supplementary/Supplementary_Information.out]

\BOOKMARK [1][-]{section.1}{General considerations}{}% 1
\BOOKMARK [1][-]{section.2}{Initial guesses}{}% 2
\BOOKMARK [2][-]{subsection.2.1}{Center hole}{section.2}% 3
\BOOKMARK [2][-]{subsection.2.2}{Fully random}{section.2}% 4
\BOOKMARK [2][-]{subsection.2.3}{Uniform grid}{section.2}% 5
\BOOKMARK [1][-]{section.3}{Solution of the finite element problem}{}% 6
\BOOKMARK [1][-]{section.4}{Objective function}{}% 7
\BOOKMARK [1][-]{section.5}{Monotonicity test}{}% 8
\BOOKMARK [1][-]{section.6}{Filters implementation}{}% 9
\BOOKMARK [1][-]{section.7}{Frequency analysis}{}% 10
\BOOKMARK [1][-]{section.8}{Interaction among parameters}{}% 11
\BOOKMARK [1][-]{section.9}{Optimization solvers}{}% 12
\BOOKMARK [2][-]{subsection.9.1}{Prepare filter}{section.9}% 13
